# Supplementary material for: AKR1C3 enhances radioresistance in esophageal adenocarcinoma via inhibiting ferroptosis through suppressing TRIM21-mediated ubiquitination of HSPA5
Source: Cell Death Dis. 2025 Jul 2;16(1):483. doi: 10.1038/s41419-025-07773-z (PMC12222831; doi:10.1038/s41419-025-07773-z)
Supplement: Supplementary file 1 — Supplementary RNA-seq [file 41419_2025_7773_MOESM1_ESM.csv]

	CF1sort.bam	CF2sort.bam	CF3sort.bam	CF4sort.bam	CF5sort.bam	CF6sort.bam
DDX11L1	2	6	5	6	4	10
WASH7P	613	525	770	702	469	539
MIR6859-1	0	0	0	0	0	0
MIR6859-2	0	0	0	0	0	0
MIR6859-3	0	0	0	0	0	0
MIR6859-4	0	0	0	0	0	0
MIR1302-2	0	0	0	0	0	0
MIR1302-9	0	0	0	0	0	0
MIR1302-10	0	0	0	0	0	0
MIR1302-11	0	0	0	0	0	0
FAM138A	0	0	0	0	0	0
FAM138F	0	0	0	0	0	0
FAM138C	0	0	0	0	0	0
LOC729737	35	9	21	4	66	54
LOC102725121	4	4	4	2	1	4
FAM138D	0	0	0	0	0	0
TGIF1	1722	1222	1665	3110	2213	1844
PRDX6	7835	6067	7687	7565	6147	4639
LOC100132287	0	0	0	0	0	0
LOC100132062	0	0	0	0	0	0
LOC101928626	0	0	0	0	0	0
CIC	378	266	390	426	981	703
LOC100133331	2	4	8	9	28	20
LOC100288069	15	33	33	43	56	48
FAM87B	16	0	0	12	6	0
LINC00115	4	14	16	8	8	8
LINC01128	247	191	231	223	211	192
FAM41C	0	0	0	4	0	0
LINC02593	17	0	2	0	7	3
LILRA4	0	0	0	0	0	0
PLEC	22156	21163	29420	29182	45432	32379
PLEKHN1	120	145	236	168	95	140
MPP2	21	2	35	81	58	57
CFTR	0	0	0	0	0	2
C1QB	0	0	0	0	0	0
ELN	0	0	0	0	0	4
SEPTIN12	0	0	0	0	0	0
RBM19	1099	1123	1367	1362	1522	1214
CCDC120	190	113	190	94	414	204
GUCA2A	2	0	10	0	0	0
INO80D	1384	1072	1226	680	1514	1207
CCDC34	417	470	462	588	337	444
C12orf43	619	375	643	451	424	422
LOC100288175	85	127	128	232	124	162
LILRB5	0	0	0	0	0	0
CCDC169	0	0	0	0	0	0
CLRN1	0	0	0	0	0	0
SPDYE17	0	0	1	3	11	4
LINC01342	0	0	0	0	0	0
RAD17	942	886	1162	891	743	550
SH2D3C	0	14	9	22	6	9
ZNF41	443	359	554	582	405	301
VPREB1	0	0	0	0	0	0
VIL1	2	4	4	5	0	4
MDK	1797	1562	2013	4164	3355	3487
AMELX	0	0	0	0	0	0
ALOX15B	0	0	0	0	0	0
SLC25A1	3564	3058	4061	4921	3208	3309
DUSP9	103	91	125	55	63	35
UQCC3	1140	982	1207	489	364	286
MORC4	1596	1264	1449	2923	2188	1873
SCNN1D	12	10	18	21	0	0
MRTFB	1057	977	1061	1238	3032	2325
MIR6726	0	0	0	0	0	0
SNORD167	0	0	4	0	0	0
PUSL1	1138	1034	1390	1075	819	867
MSRB3	0	0	18	23	28	9
FGFR3	1056	806	1146	1031	769	858
EWSR1	3326	3031	3616	3422	2418	2388
TMA7	320	328	460	356	356	189
MIR6727	0	0	0	0	0	0
SMR3A	0	0	0	0	0	0
NUPR1	60	50	16	86	93	34
OSTF1	1343	1046	1260	1523	1072	818
ORC3	922	813	878	1655	1292	752
MIR6808	0	0	0	0	0	0
MXRA8	30	39	84	35	60	39
SERPINC1	0	2	0	0	0	0
SPRED2	714	509	601	486	1283	864
AK8	6	8	14	63	26	12
GALNS	894	648	845	1018	940	799
FBXW8	351	410	562	573	733	605
IKBKG	777	655	770	858	582	452
PSME1	13010	10843	12750	14020	9223	8560
SETDB1	1368	1187	1474	1284	916	803
VSTM1	8	0	0	0	0	0
MRPL20-AS1	347	281	340	460	237	343
PAQR3	1688	1205	1708	1084	811	747
LINC01770	38	10	24	35	40	64
KIR2DL4	0	0	0	0	0	0
CARD8	419	191	446	256	363	212
PPIP5K2	2802	2332	2605	3322	2336	1926
ST18	8	1	0	0	0	0
LOC105378586	0	0	0	0	0	0
IFT81	720	647	650	590	456	497
ASAP3	37	36	35	324	378	220
CRELD1	597	366	589	999	624	717
NLRP2	1	0	0	0	0	0
ZNF232	576	583	631	632	395	347
MMP23A	5	7	7	0	6	4
CAST	20862	16040	19494	33140	34603	26670
SCN1A	0	6	0	0	0	0
AASDH	1262	808	1153	1675	1321	1080
SUMO3	3618	3209	4226	3102	2133	2056
CYP21A2	0	0	0	0	0	0
AFP	0	0	8	0	0	0
AFM	0	0	0	0	0	0
CASP3	1658	1418	1942	643	444	456
CALD1	1454	996	1440	1076	834	698
TARM1	0	0	0	0	0	0
IDE	8449	6852	8084	8403	6383	5167
DAXX	2779	2445	3071	2341	1804	1588
SGCE	864	547	802	512	296	216
HLA-C	29926	22070	30677	28450	16678	18212
CNTD1	5	0	7	5	6	6
EBAG9	1196	1113	987	1292	1261	777
ZNF208	0	0	1	0	0	0
IGF1	0	0	0	0	0	0
SLC11A2	2779	2281	2671	3573	2564	2244
CD4	0	0	0	0	0	0
RMDN2	96	119	128	94	105	68
CENPX	3073	2363	3422	2976	2047	2041
OGFOD3	1957	1569	1872	2596	1514	1670
SLC25A39	5882	4358	6411	6155	4495	4510
ELP4	1044	1029	1172	1023	539	465
C2	94	67	177	156	72	188
TSNARE1	220	205	286	521	416	383
TDRP	0	0	0	0	0	0
ZKSCAN7	0	0	0	0	1	2
RAB5C	1983	1783	2324	1651	1557	1278
LOC105378591	0	2	0	0	0	0
RRAGB	341	301	259	417	244	197
ELF3-AS1	216	194	234	333	127	173
MIR411	0	0	0	0	0	0
RDH13	1085	769	1084	1053	853	824
ULK3	797	658	797	940	558	681
GTF2IP20	78	62	67	51	72	88
LINC01611	0	0	0	0	0	0
PRKCZ-AS1	26	2	6	3	6	4
MGST2	1210	1061	1220	1284	708	568
YJEFN3	11	9	6	24	16	14
FBXO11	1453	1559	2117	1410	3023	2054
FAAP20	198	209	295	205	192	181
ATG16L1	6139	5281	6128	4366	2941	2473
NFIC	552	459	907	508	2575	1558
PBRM1	2821	2583	2930	2055	3042	2394
LOC100129534	12	21	14	49	41	69
PRDM15	260	208	351	304	421	358
ZNF311	0	0	0	0	0	0
KIR2DS1	0	0	0	0	0	0
CPA4	3125	2381	2972	463	384	249
ADCY3	2992	2287	3336	3246	2961	2825
HROB	447	313	453	501	353	362
PLCH2	95	57	150	20	33	41
TNFSF8	0	0	0	0	0	0
TNFRSF14-AS1	19	4	30	8	7	1
LOC100996583	4	3	0	0	12	0
CRCP	4113	3485	4203	4009	3224	3045
SARS1	8346	6413	8040	9717	5769	5460
SORD	5113	3953	4605	8842	5298	5381
RMDN3	729	832	1144	871	1087	665
RNF5	363	289	427	434	329	203
COPG2	1010	817	876	1269	2034	1590
EPN3	803	437	818	608	524	695
PRDM16-DT	0	0	0	10	23	13
BAG6	6641	5147	7457	7001	7512	6211
ZNF14	0	0	0	0	0	0
MIR4251	0	0	0	0	0	0
MIR551A	0	0	0	0	0	0
ADCY6	1566	1419	1834	1618	1887	1526
PPP1CC	8856	7596	9218	9191	7804	6037
ILF3	8110	6952	8883	8026	9858	7543
C19orf44	108	68	54	60	157	74
KLF7	852	677	872	148	269	242
CHRAC1	1836	1452	1844	2358	1945	1566
FOXD3	0	0	10	0	0	0
FKBP8	3908	3108	4019	4389	3010	2889
BZW1	14133	10657	13702	10647	8815	7393
LRRC28	220	206	344	523	406	357
MADD	1927	1541	2336	2575	3771	3051
FAM170B	0	0	0	0	0	0
C5orf63	23	36	32	0	9	0
TEK	0	0	0	0	0	0
IRS2	362	316	391	187	434	252
BOP1	4891	3965	5508	5645	3522	3595
EXOC6B	2006	1735	2026	1721	3190	1992
C19orf18	0	0	0	0	0	0
C4B	0	0	0	0	0	0
CDHR5	11	11	28	6	21	25
INPP5B	851	644	950	929	1052	772
GLT1D1	0	0	0	0	0	0
LINC01134	0	4	8	6	0	1
LINC01346	0	0	0	0	0	0
LINC01345	0	0	0	0	0	0
LINC01777	0	0	0	0	0	0
LINC01646	0	0	0	0	0	0
TACC2	558	561	784	896	1268	1319
SHOX2	10	0	6	2	0	0
MIR4689	0	6	0	0	0	0
NANOGNB	0	0	0	0	0	0
EXOG	79	109	146	197	204	223
ZNF195	1977	1768	2054	2089	1380	1117
ERICH4	0	0	0	0	0	0
NDRG4	95	60	121	159	148	80
VRK2	1929	1399	1708	1542	1336	1177
CELF2	0	0	0	0	0	0
SEC11C	904	731	622	557	383	300
ARID3B	136	166	191	190	217	193
POF1B	54	41	43	0	6	4
KIR2DL2	0	0	0	0	0	0
LCMT2	597	450	570	423	290	297
JAKMIP2	0	0	0	0	0	0
TRIM14	651	654	790	848	1469	1231
ARHGEF17	197	211	219	342	804	492
ARHGEF11	1734	1285	1867	1140	1667	1594
LOC102724450	24	6	12	4	3	5
AIFM3	27	70	60	229	64	92
IL24	0	0	0	0	0	0
SGCZ	0	0	0	0	0	0
DMTN	378	245	471	332	356	358
CYTL1	0	0	0	0	0	0
KCNJ16	0	0	0	0	0	0
LENEP	10	0	0	0	2	2
MIR4252	0	0	0	0	0	0
ZNF398	1238	761	1121	1180	1209	1097
PNISR	1478	1436	1590	1622	1080	1042
ALPK3	276	161	235	145	260	151
ALKBH6	662	396	613	594	277	370
CTNND1	847	545	669	645	615	569
BCL2L13	4310	3333	4304	6604	5076	4662
DMD	8	0	10	6	8	2
MUC4	594	534	748	374	793	815
FSCN2	25	14	8	62	64	21
EIF4G1	29635	24911	33073	30285	30402	26324
PPP2R5E	1838	1489	1617	2368	3329	2376
NAA16	912	773	1080	758	839	588
1_alt;chr19_KI270932v1_alt;chr19_KI270932v1_alt;chr19_KI270932v1_alt;chr19_KI270932v1_alt;chr19_KI270932v1_alt;chr19_KI270932v1_alt;chr19_KI270932v1_alt;chr19_KI270888v1_alt;chr19_KI270888v1_alt;chr19_KI270888v1_alt;chr19_KI270888v1_alt;chr19_KI270888v1_alt;chr19_KI270888v1_alt;chr19_KI270888v1_alt;chr19_KI270888v1_alt;chr19_KI270888v1_alt;chr19_KI270888v1_alt;chr19_KI270888v1_alt;chr19_KI270888v…	0	0	0	0	0	0
GPS2	408	389	674	565	203	206
THAP3	309	190	229	396	282	222
DLC1	2467	1749	2284	3930	4402	3385
CAMTA1-DT	6	1	18	6	0	2
SORBS1	276	168	126	272	173	206
STK31	271	198	199	16	35	12
CD160	2	0	0	0	0	0
DUX4	0	0	0	1	0	0
ZNRD1	1288	830	1196	1541	854	806
KIR3DS1	0	0	0	0	0	0
RHEBL1	16	74	37	35	45	47
RPL10	6482	5357	6540	6690	5183	4061
ANK2	4	24	24	0	0	0
ROBO4	0	0	0	0	0	0
TSEN2	817	753	880	1235	672	634
USP30	589	403	550	892	649	697
KDM6A	1096	878	1108	1289	1445	1310
USHBP1	0	0	1	0	6	0
PRH1	12	12	18	4	0	4
EVX1	0	0	0	0	0	0
SLC8A1	14	14	34	62	40	18
RCC1	3903	3571	4673	5202	3594	3651
GMPR2	3839	2775	3679	4016	2525	2200
MMS22L	3348	2116	2865	3252	3305	2572
SNX14	6425	5283	6132	9486	6429	5447
STXBP6	20	6	2	6	0	16
TMCC1	993	633	853	825	941	911
TMEM94	497	397	636	722	1266	1049
LINC01714	4	2	3	0	12	0
HNRNPUL2	230	297	295	155	414	218
OR52B6	8	0	0	0	0	0
OR52B4	0	0	0	0	0	0
MCC	1736	1340	1693	1205	1189	1029
IYD	0	0	0	0	0	0
GNB1	3732	3123	4121	4810	6268	4906
SLC25A36	1465	1243	1482	1818	2023	1542
RERE-AS1	0	0	6	6	0	4
SNORD128	2	0	0	4	0	0
ANGEL2	1264	1092	1201	1324	1041	826
MIR6728	2	5	0	0	0	2
ENO1-AS1	10	10	24	17	7	14
TMEM51	876	511	841	643	546	615
CD300LD	0	0	0	0	0	0
GRAMD1A	242	177	362	360	743	532
HSPB11	1378	1231	1225	1873	1121	854
RHD	0	0	6	1	0	0
IER5	2654	2229	2913	2220	1672	1415
DNAJC27	163	111	164	246	182	153
STK26	9823	7288	9094	13427	8803	7791
GNG13	0	4	6	4	0	7
SIRT6	459	316	482	570	370	423
GPR83	0	0	14	0	0	0
MIR34AHG	19	62	58	42	29	43
TRIM73	0	0	0	0	0	0
UBE3D	115	277	136	373	252	125
LINC02606	0	8	0	0	12	2
PIK3CD-AS1	0	0	0	0	0	0
PIK3CD-AS2	4	0	14	16	0	3
TEX264	1059	931	1308	987	674	603
LETMD1	1154	943	1312	2146	1931	1663
GLRX	282	276	363	523	469	304
CD2BP2	5568	4394	5477	5535	2900	2831
CFL2	1134	876	1154	822	949	700
IL15RA	1292	798	1164	640	422	530
CEP295NL	18	2	16	8	1	18
DPYS	0	0	0	0	0	0
SPDYE11	0	0	0	0	0	0
PCM1	8125	6926	8138	11079	8947	7911
RNF39	77	51	40	57	70	84
TMEM274P	0	0	0	0	0	0
MIR5697	0	0	0	0	0	0
ZCCHC8	2038	1728	2106	2227	1412	1228
HLA-F	985	727	1011	906	524	463
INTS11	1942	1589	1996	2329	1902	2054
POU4F3	0	0	0	0	0	0
GRIP1	40	39	59	28	54	56
JAKMIP3	0	4	9	6	10	25
SPRYD3	844	862	1103	1171	1243	859
SRP19	1553	1418	1627	2061	1120	997
FAM104A	1874	1505	1704	2028	1545	1274
OAS1	5826	3669	4845	3530	2462	2151
BTNL2	0	0	0	0	0	0
WDR4	527	320	363	421	513	362
MESP1	149	58	122	130	47	54
RNU6-1	0	0	0	0	0	0
RNU6-9	0	0	0	0	0	0
RNU6-7	0	0	0	0	0	0
RNU6-8	0	0	0	0	0	0
RNU6-2	0	0	0	0	0	0
DUSP26	0	0	0	0	0	0
PLK5	0	0	0	0	0	8
CORO2B	0	0	0	15	65	36
SH3BP5L	750	685	960	988	512	570
MAPKAPK5	2525	2182	2895	2584	2108	1747
RCHY1	482	346	548	485	464	294
KIR2DL5A	0	0	0	0	0	0
PIGQ	1621	1339	1823	2071	1524	1544
ESCO1	1526	1255	1566	1733	1487	1264
CBLB	363	310	419	337	452	428
SPINK4	0	2	0	0	0	0
GPR63	189	68	144	158	132	121
CLPTM1L	13895	11367	14675	15288	10224	9132
EXOSC10-AS1	4	5	4	0	4	0
IQCE	4168	3342	4295	4662	3669	3422
TBC1D3D	0	0	0	0	0	0
FAM83A	3824	3428	4778	157	142	138
SCN1B	0	0	0	0	0	2
MTOR-AS1	0	11	2	0	0	2
LBP	0	0	0	0	0	0
UBE3A	4674	3739	4845	3823	3148	2836
LINC01647	0	0	0	0	0	0
ALDH3A2	5740	4711	5571	10316	7555	6155
SMPD3	4	10	10	40	12	30
USP15	4223	3489	4229	4178	3076	2510
ZNF587	1283	1280	1411	1129	1327	1025
ADD3	3803	2592	3174	7824	5676	4611
FBXO44	296	244	321	313	195	175
CAD	3769	3546	4934	3487	6781	5399
DGAT1	1906	1500	2750	2292	1580	1645
PUDP	77	111	76	144	185	155
ATP1B4	0	0	0	0	0	0
HOXA5	385	280	358	425	317	287
APOM	36	20	37	39	33	43
METTL6	559	626	581	886	612	580
KYAT1	228	173	283	506	346	367
PRSS21	0	0	0	0	0	0
SYNPR	0	0	0	0	0	0
POMZP3	341	177	321	310	395	270
CYFIP2	539	376	627	1034	1484	1095
CLCN6	177	136	173	245	237	268
NPPA-AS1	0	0	0	0	2	0
PPIP5K1	1030	1031	1113	1204	1502	1186
RNU5E-1	21	41	14	10	22	2
GAGE6	0	0	0	0	0	0
TAF1B	1073	1073	1089	853	606	587
GLIS2	49	113	145	154	512	251
CTNS	242	422	464	384	307	379
CTH	487	442	494	1629	1946	1474
FCER2	0	0	0	0	0	0
VPS8	3037	2436	2878	4032	2846	2618
MIR6729	0	0	0	0	0	0
MIR7846	0	0	0	0	0	0
MIR4632	0	0	0	0	0	0
GUCY1A1	0	0	0	0	0	0
SIPA1L1	1432	1297	1699	2595	3633	3115
ESRP2	1401	1089	1324	1408	2016	1622
CFAP70	4	0	18	39	0	6
CPEB1	0	0	0	0	0	8
SNORA59B	0	0	0	0	0	0
SNORA59A	0	0	0	0	0	0
SPHK2	185	123	201	154	111	131
MIR6730	4	0	0	0	0	0
IRF3	2980	2094	2809	3247	2153	2096
BRWD1	4087	3215	4128	4668	3504	3642
THAP8	6	12	46	36	12	14
TMEM91	24	24	15	28	10	27
PRAMEF1	0	0	0	0	0	0
LINC01784	0	0	0	0	0	0
MFSD11	1092	883	1113	1014	948	841
AFF2	0	0	0	0	0	0
SS18L1	708	565	1006	1096	805	837
PRAMEF36P	0	0	0	0	0	0
PRAMEF34P	0	0	0	0	0	0
NFKB2	3102	2451	3416	1924	1970	1702
TBC1D3E	0	0	0	0	0	0
MAGEA4	0	0	0	0	0	0
POLD2	6964	5633	7440	7284	5782	5480
ZNF562	3529	2844	3924	3068	2547	1966
MTHFD1L	2472	2836	3234	3173	3609	2843
GLMN	1668	1290	1854	1363	1041	940
C15orf40	517	393	520	784	602	500
CYB5D1	699	601	579	744	575	500
DENND3	1439	1237	1500	1922	2278	1958
KAZN-AS1	0	0	0	0	0	0
ZNF628	80	72	94	98	176	87
RRP36	3634	3021	3846	3680	2456	1835
OR52R1	0	4	0	0	0	0
PTPRR	133	89	109	303	199	119
OR52K2	0	0	0	0	0	0
TMEM51-AS1	80	97	113	44	40	56
MTMR9	638	494	694	518	491	546
FXYD6	0	0	0	0	0	0
C1orf195	4	2	0	0	9	12
SLC5A11	0	0	0	18	0	0
PRMT7	1075	938	1210	1033	676	883
HSPA12A	49	78	61	366	527	405
RIMS2	0	0	0	0	0	0
DNAJC16	964	875	1142	1595	1546	1290
SCARNA21B	0	2	2	6	0	0
CBFB	4381	3245	4242	4055	3018	2544
CCL4L2	0	0	0	0	0	0
SLC25A34-AS1	0	0	0	0	0	0
ZNF532	455	372	417	543	748	603
ZNF333	163	82	131	185	83	90
CNTN6	0	0	0	0	1	0
FLJ37453	63	48	70	28	16	29
ZEB1	83	60	56	26	37	25
KLRD1	0	0	6	0	0	8
KLRC3	0	0	0	0	6	0
DTNA	0	0	0	0	0	0
ABLIM1	5552	4569	5941	3113	3982	3380
PAN3	1142	1063	1225	1253	1972	1184
IP6K2	741	835	1091	1515	888	909
ZNF200	1308	1086	1292	878	820	559
FCMR	0	0	0	0	0	0
MYO19	9117	6789	10362	9978	7115	6403
ATP6V0A1	412	507	610	916	1307	1027
PACC1	924	918	1101	1613	1115	949
HLA-DQB2	0	0	0	0	0	0
TPTE2	0	0	4	2	0	5
RCN2	5209	4052	5242	6119	4382	3423
CAPZA3	0	0	0	0	0	0
SOX6	6	0	2	0	0	2
SMDT1	133	85	141	143	478	266
CHURC1	2448	2217	2494	4294	2815	2362
C22orf23	132	104	126	323	477	380
KIF2B	0	0	0	0	0	0
ASH1L	3030	2213	2828	2126	2887	2713
ZNF561	749	566	760	578	680	460
C1orf158	0	0	0	0	1	0
PKIB	3979	3023	3847	1372	1007	851
SREK1	1644	1629	2027	1742	1628	1053
PET100	92	54	118	80	52	33
SPATA21	12	6	0	2	0	0
TAFA4	0	0	0	0	0	0
ZSWIM2	0	0	0	0	0	0
ZNF454	0	0	0	3	5	2
NECAP2	1894	1360	1836	1804	1327	1126
LINC01772	9	4	16	3	4	22
CROCCP3	37	12	76	22	61	65
RNVU1-18	0	0	0	0	0	0
RNU1-3	0	0	0	0	0	0
RNU1-4	0	0	0	0	0	0
RNU1-2	0	0	0	0	0	0
RNU1-1	0	0	0	0	0	0
LINC01783	0	0	0	0	0	0
MIR3675	0	0	0	0	0	0
ADAMTS4	0	0	0	0	0	0
IMPA1	687	500	667	651	369	411
IFI27	2672	1570	2637	58	25	9
CROCCP2	104	167	179	269	136	180
MST1P2	37	28	63	27	27	16
ESPNP	2	7	0	1	0	1
LOC105376805	17	28	66	44	59	30
DOCK5	5796	4778	5925	6243	11642	8747
STX7	1893	1627	2119	1401	1039	1022
ZDHHC21	461	385	451	279	491	348
TJP1	8854	8041	9615	5597	6782	5774
SNORD73B	8	2	0	12	0	0
MIR3972	6	0	0	0	0	0
GOLGA8T	0	4	1	3	0	1
OR12D2	0	0	0	0	0	0
RPS18	327	216	330	351	296	179
CDKN2A	5517	4156	6338	6492	3868	4249
KCNJ12	0	0	0	0	0	0
PRPF31	3680	2876	4038	3451	1895	2016
CYP20A1	1507	1230	1351	984	715	644
MS4A14	0	0	0	0	0	0
ABCF1	3712	3449	4552	3560	3453	2681
CLTB	3769	3106	4097	3897	2655	2408
KDM4B	600	717	1009	959	1283	1079
ASB13	1022	874	939	663	454	462
CALHM2	78	87	89	144	144	156
ARHGEF10L	1670	1134	1906	2212	1304	1284
LINC01654	0	0	0	0	0	0
FAM168B	4062	3366	4635	4123	3943	3776
ODR4	2606	2193	2683	1784	1160	1006
SLC48A1	389	362	563	600	541	390
SPDEF	17	15	14	0	0	0
PLA2G2D	0	0	0	0	0	0
MIR4695	0	0	0	0	0	0
PRXL2B	731	673	822	573	497	724
FUZ	151	153	169	92	55	16
ZNF536	0	0	0	1	0	0
LARP4	3340	2870	3413	3717	4590	3927
USP19	2184	1506	2630	2624	2263	1998
EMC1-AS1	2	5	8	6	18	0
CRP	0	0	0	0	0	0
CD79B	0	0	0	0	0	0
TGFBRAP1	2131	1931	2224	1355	1843	1466
SNRPE	1086	874	994	996	791	635
TNR	0	0	0	0	0	0
DDX39B	0	0	0	0	0	0
SYT17	317	240	378	470	328	405
HMBOX1	206	271	380	593	485	476
AKR7L	43	57	81	108	68	50
GPM6A	6	0	1	1	2	1
PEX5L	8	2	6	4	15	2
LOC100506730	26	18	20	52	81	90
HERC4	6871	6004	6908	7853	7184	6052
GOLGA8R	2	7	4	2	1	2
ACBD5	4604	3560	4318	3150	1949	1869
VAMP7	2888	2542	2991	2588	1874	1484
GPANK1	370	311	447	486	230	282
DMAC2	638	571	687	620	454	554
LOC105378614	0	0	0	0	0	4
MICOS10	270	269	289	314	364	246
LINC00339	99	102	135	94	127	69
TCHHL1	0	0	0	0	0	0
NOL11	2204	1945	2204	2060	1563	1194
RPS14P3	11177	8530	11444	16963	11950	9903
ZNF33A	1104	973	1218	792	616	538
RPL28	1790	1274	1874	2380	2668	2050
TIMM10	689	598	704	462	427	324
CD36	4	0	12	11	46	17
MARCHF1	122	90	76	58	66	51
NPLOC4	4726	4279	5269	5066	5763	4889
PHACTR4	408	366	489	566	1079	833
TMCO4	895	611	850	863	620	802
TBXT	0	0	0	0	0	0
RPL3	7456	6456	8005	10342	8904	7751
ZNF414	18	3	35	8	36	45
PAAF1	538	546	714	732	741	503
ZC3H14	4034	3142	4193	4079	3232	2645
ZBTB8OS	446	299	356	552	395	283
GRB7	12176	9670	13559	22376	17654	17222
UBXN10-AS1	0	0	0	0	0	0
LINC01757	0	0	0	0	0	0
LINC01141	0	0	0	0	0	0
MIR6084	0	0	0	0	0	0
PINK1-AS	49	18	24	34	48	36
PHB	3816	2972	4281	3600	2281	2247
PGM1	7913	6089	8399	8655	5815	5959
TMEM259	3449	2791	4159	3740	2516	2703
RHNO1	1589	1635	1885	2079	1386	1179
KIR3DL1	0	0	0	0	0	0
GTF2H2	14	5	5	16	10	6
HLA-DOB	39	75	87	88	79	46
C1orf43	7986	6303	7785	5684	4076	3287
ATP7B	58	42	74	237	298	269
CERS3	0	0	0	0	0	0
OR10Q1	0	0	0	0	0	0
OR10J5	0	0	0	0	0	0
ZMAT5	320	180	307	484	321	357
OR11H6	0	0	0	0	0	0
NIFK-AS1	78	51	74	20	14	19
ABHD16A	1893	1410	1739	2223	1371	1266
SLC14A2	0	0	0	0	10	0
MIR1256	0	0	0	0	0	0
ASCC1	1760	1334	1682	1157	1014	765
ANXA8	32	35	55	21	7	5
ODF2L	1695	1415	1753	2276	1532	1225
SULT1C3	0	0	0	0	0	0
OSBPL2	4297	3165	4010	3433	2460	2614
CHODL	0	0	0	0	0	0
KCTD10	1096	838	1057	1223	1176	1051
POGLUT1	658	424	568	722	420	355
ORC6	3464	2645	3424	4603	2654	2444
GNMT	4	2	0	0	0	0
BBS9	212	116	162	359	323	322
PRRT3	53	25	63	61	62	93
NLGN4Y	0	0	0	0	0	0
FBXO21	8358	6731	7057	10124	6496	5598
CSF2RA	0	0	0	0	0	0
COBLL1	1896	1408	1840	725	901	642
FILIP1L	465	334	405	290	235	279
ENTPD1	866	575	707	701	630	627
DDR1	14256	11978	16849	13392	11180	10778
KIR2DS4	0	0	0	0	0	0
ANKRD30B	1	0	0	1	0	0
SUCLG2	1568	1078	1501	1412	1157	937
ACHE	2	26	53	0	16	12
DDO	59	16	39	6	2	11
IRF7	647	402	665	275	317	295
ZNF90	0	0	0	0	0	0
FCGR2A	0	0	8	0	0	2
TAF15	655	934	968	1516	3161	2217
ZNF174	340	290	419	350	392	235
NHEJ1	729	537	582	711	527	398
PIP4K2C	1680	1343	2012	2397	2310	1817
PEAK1	383	403	436	574	981	816
EPS8L1	3265	2260	3246	1890	1495	1367
EFCC1	0	0	0	0	0	0
ZNF552	625	481	491	685	432	418
AGMAT	295	243	313	159	60	105
EHMT1	992	998	1199	1841	3616	2954
MMRN2	28	32	32	54	8	17
VASH2	6	4	14	14	77	38
LINC01635	0	8	2	2	4	2
BCAP29	119	93	127	102	67	51
SENP1	1270	1064	1400	1099	1351	1089
MIR4418	0	0	0	0	0	0
SUN1	8040	6456	9142	8802	9676	7800
ADAL	468	541	634	528	372	292
KMT5A	1522	1265	1503	1590	1075	973
ZBTB40	961	651	749	788	829	694
IGSF11	0	2	4	0	0	0
MIR6127	0	0	0	0	0	0
TUBB	24702	19910	28255	20065	17856	14507
CALCOCO1	528	427	373	952	523	584
FLRT3	18	25	8	0	0	0
HCN3	22	22	50	19	28	48
MARCHF6	7673	6478	7840	8695	10032	7511
BASP1	0	0	0	0	0	0
PCGF3	1584	1540	2003	1579	1092	1177
CNKSR1	228	265	247	430	326	431
MIR4684	0	0	0	0	0	0
MIR4253	0	4	0	0	0	0
GCK	0	0	0	0	0	0
LPGAT1	4187	2875	3304	2919	2780	2434
RNF10	3221	2410	3600	4373	4210	3710
KBTBD11	621	611	736	299	219	281
SEC16A	1955	1815	2511	2987	7979	5812
MIR3115	0	0	0	0	2	0
MIR5692A1	0	0	2	0	0	0
IKBKB	1321	1159	1400	2002	1440	1407
MIR5196	0	0	0	0	0	0
MIR5195	0	1	0	4	2	4
PSME3	4580	3905	4815	4028	5153	3820
FIGNL1	4869	3759	4613	3141	2346	1769
CIB2	8	19	12	9	4	10
AAGAB	4725	4359	5075	8039	5257	4514
ASAP1	2901	2760	3429	4805	10394	7557
WDR83OS	1191	1034	1393	1334	908	774
ZNF436-AS1	4	16	29	63	35	34
GPSM1	507	437	657	790	597	482
PACSIN2	4269	3888	4990	5761	4547	4619
NCLN	4588	3766	6033	4068	3175	3225
LOC101928163	0	0	2	0	4	0
COA7	1370	956	1325	1364	1153	915
ACSL4	5011	3379	4104	6286	5673	4115
TRPC7	0	2	0	0	0	0
ELOA-AS1	4	1	11	11	12	17
GSN	3015	2064	3301	4540	3801	3724
SRRM1	741	569	949	864	2230	1432
RAPGEF2	1480	1285	1551	1238	1075	904
SGCD	0	0	0	0	0	0
MIR378F	0	0	0	0	0	0
ST7	2323	2165	2586	1874	1614	1267
SEPTIN9	11080	9617	12513	13612	11415	11060
TRIM64B	0	0	0	0	0	0
RRAS2	1828	1442	1983	1898	1473	1268
GAMT	0	4	4	2	6	0
C8orf76	266	285	378	418	307	254
RTL9	0	0	0	0	0	0
PPP1R15B	4345	3709	4695	3381	4231	3170
FAM222A	12	25	28	34	22	10
A2ML1	11	12	31	15	4	9
ZNF747	594	419	519	391	206	233
LOXHD1	0	0	0	0	0	0
SULT1C2	0	0	0	0	4	0
DGKB	0	8	0	0	4	0
ATXN2L	663	571	850	665	2608	1755
SIN3A	2091	1835	2178	3117	4669	4169
SIRT3	434	280	444	564	398	373
KDM4C	980	1047	1450	1404	1326	1192
STPG1	306	178	309	488	466	266
COX18	1169	831	970	859	783	719
CCL20	26	8	8	0	0	6
LILRA3	0	0	0	0	0	2
NIPAL3	2327	1903	2809	3095	3060	2620
CRACR2A	937	924	905	718	745	824
ABCC6	74	62	75	33	28	27
RCAN3AS	12	0	2	2	0	4
CCDC168	38	6	22	0	2	12
WDSUB1	854	697	694	642	510	446
SPDYE6	7	7	33	8	44	12
LHCGR	0	0	0	0	0	0
NUDT1	1306	1188	1730	1902	1264	1187
NKAIN3	0	0	0	0	0	0
MIR4436B1	0	0	0	0	0	0
ATRIP	11	8	15	4	6	8
ACTN1	3457	2629	3832	4677	8298	7035
POGLUT2	233	135	209	187	101	93
COX4I1	6128	4941	6355	6472	5325	4702
TLR2	142	42	107	26	16	6
ST3GAL3	56	31	89	33	44	64
LIMCH1	3475	3275	3901	8381	7481	6379
KHDRBS2	0	0	0	0	0	0
SEPTIN10	2021	1515	1793	1986	2173	1657
ACYP1	338	305	357	459	257	271
RDX	0	0	0	0	0	0
CEP57L1	699	613	647	370	395	237
ENTPD6	5787	4672	6487	4393	4218	2741
CAMK2D	3675	2841	3389	4117	3690	2757
TMTC1	20	17	22	14	23	25
TXNDC15	936	774	889	1143	726	599
ADGRL2	2079	1425	1879	803	645	517
DDX31	1056	1171	1496	1816	1518	1626
NHLRC4	2	8	2	14	0	4
ZBTB44	1593	1083	1389	1283	1423	1212
PUF60	7277	5806	8284	9194	5120	5836
SRPK2	2652	1921	2527	2715	2924	2273
AGER	47	33	54	104	55	16
SMIM32	6	0	0	0	6	2
SFXN2	436	428	426	468	302	342
MTRR	1902	1267	1853	2091	1490	1220
TCP11	0	0	0	0	0	0
COMMD4P1	161	136	228	240	138	157
TBILA	20	26	26	12	4	14
UBXN2B	708	679	688	1012	771	702
FAM92A	245	220	186	155	204	227
LCORL	634	603	740	676	443	420
FANCL	1884	1531	1784	1565	1017	874
USP17L11	0	0	0	0	0	0
USP17L12	0	0	0	0	0	0
USP17L10	0	0	0	0	0	0
MIR6731	0	0	0	0	0	0
MIR4425	0	0	0	0	0	0
RSRP1	594	520	696	769	495	420
FPR1	0	0	0	0	0	0
ZNF25	155	216	177	151	123	91
UNC13B	2056	1765	2177	2273	1781	1660
RABL2B	430	339	367	595	656	539
CMC2	1000	890	1001	1082	793	668
EPB41L2	2760	2763	3581	2029	4258	3399
FLCN	858	720	869	1113	793	752
NAT1	431	283	407	410	208	207
INPP4A	2142	1763	2201	1814	1584	1387
CEP63	675	606	689	882	634	602
MYCN	0	0	0	0	0	0
MTFR1L	424	314	407	615	342	274
LOC646471	24	10	27	62	24	19
FLOT2	1775	1307	1866	2714	2450	2428
GRAP2	0	0	6	0	0	0
MIR3917	0	0	0	0	0	0
GSS	5672	4322	5537	4135	2471	2832
HPS1	874	667	1160	1229	1243	1261
TASP1	1165	1023	1335	1477	925	1028
PSG1	5	2	3	2	1	0
FAM126B	1451	1139	1224	807	875	794
ATL3	15938	12015	15545	7401	6044	5178
FXYD3	698	772	758	314	144	297
C1orf232	0	0	0	0	0	0
RPL24	1042	912	1103	1173	580	609
RPL17	609	457	492	638	409	435
RPL23A	9704	8012	7904	14731	7500	6344
APP	7512	6034	8515	10210	11159	10233
SEZ6L	0	0	0	0	0	0
SLC8A3	0	0	0	0	0	0
ZNF148	3837	3037	3943	4424	3252	2861
SLC6A9	51	61	103	101	206	172
DUS4L	1064	783	756	991	825	647
IFNA7	0	0	0	0	0	0
PCDHB16	0	0	0	0	0	0
PPP4R4	0	25	24	38	28	27
PCDH15	0	0	0	0	0	0
MTAP	31589	24240	29339	27266	19489	17057
MSX1	259	188	213	266	269	148
HAS2	161	127	231	224	113	144
FAM24B	18	12	69	2	8	26
CDC25B	3131	2178	3115	1997	3279	2269
IL1R1	156	189	213	131	174	185
FAM126A	1473	1096	1270	1401	1232	1107
ICA1L	147	85	134	74	69	115
LOC101928728	14	0	12	16	0	10
RHOH	0	0	0	0	0	0
OAZ2	1062	886	1213	1078	850	622
TPM1	5855	4659	5129	2551	1438	1516
BRD2	4757	4302	6161	5170	4492	3666
ADAMTSL3	0	0	0	0	0	0
DDX24	7152	5693	6649	7585	5366	4891
ARHGAP12	6479	5574	6502	7645	4683	3810
PITRM1	5826	5808	5580	5163	4597	3622
BNIP2	4966	3601	4145	5356	3817	3214
RAPGEF1	855	717	774	1036	1956	1611
C21orf62	0	0	0	0	0	0
TMEM121B	6	0	2	0	0	0
SAMD1	1093	802	1176	1280	832	785
KLC4	253	213	338	372	218	288
ACTG1P20	578	486	853	867	628	596
RAB7A	1223	1053	1301	1741	4284	2788
SEMA3B	158	139	155	164	150	174
MAPKAPK3	5253	4452	5113	4704	3208	3013
DAP3	4233	3814	4841	4325	2978	2769
LRP8	2501	1990	2654	4227	3567	3297
CABP1	0	0	0	0	0	4
ZNF320	368	392	360	64	72	35
DST	20388	18774	22535	26726	28181	26771
DISC1	0	0	3	13	2	2
LINC02574	0	0	0	0	0	0
B3GALNT1	711	542	561	157	184	112
VPS37A	987	731	1037	1117	671	801
MXD3	334	263	351	252	247	185
MED16	777	808	781	970	1080	1009
IKBKE	1028	700	1114	339	242	302
ALG13	785	502	702	844	1113	833
SCARNA1	0	4	5	2	4	1
ANKRD11	1615	1527	1948	1514	3156	2227
CYTOR	1044	931	1164	958	569	562
HDAC2	4545	3461	4497	3618	4208	3408
NEK4	2507	1991	2121	2081	1227	1252
PTK2	10017	8875	10688	14826	15259	12257
CADPS2	1145	948	1001	46	66	54
TIMM23B	176	130	178	203	111	144
SMUG1	1106	922	1066	657	584	475
TRPM3	0	0	0	0	0	0
CDKN2B-AS1	171	93	126	249	206	198
DNAJC8	1256	1073	1397	1703	1072	975
OAZ3	10	5	22	25	6	24
SDF4	4024	2914	3987	4468	2645	2790
HEMK1	334	245	288	453	408	279
UBAC1	2263	1877	2258	3243	2191	1986
NSA2	1885	1507	1493	1862	1269	825
CAMTA1	389	320	342	469	432	285
DOK7	499	531	610	642	418	390
ADORA1	0	0	0	0	0	0
DEFB115	0	0	0	0	0	0
DEFB113	0	0	0	0	0	0
ATP23	487	419	498	507	377	400
RAB27A	283	278	329	404	733	543
IKZF3	59	36	64	50	74	27
UBE2W	1537	1107	1515	1469	1202	825
SNORA73A	595	568	802	1229	1452	885
SNORA73B	441	428	530	786	792	624
STAT6	6928	5493	7105	9853	6145	5851
PARP4	9097	7522	8737	8325	7608	6356
GOLGA8N	8	2	11	20	8	8
TRNAU1AP	1602	1313	1477	1504	899	942
TIMM9	923	701	699	972	1085	718
PTGR2	585	584	586	1013	686	744
FBXL2	418	353	531	369	308	276
SNORA61	0	0	0	0	0	0
SNORA44	0	3	0	0	0	1
SNORA16A	121	75	128	144	50	52
ZNF670	460	435	561	475	419	260
C19orf84	0	0	0	0	0	0
ACRV1	10	2	12	2	9	4
LINC01715	25	42	26	3	0	3
RNU11	0	0	0	0	0	0
STAU1	5901	4895	6725	5112	7452	5942
TIAM1	0	2	0	36	24	17
NARF	1856	1472	2086	2815	1904	2059
PLEKHM1	1192	1202	1476	1266	1803	1438
VWA7	46	33	64	90	50	48
DMAC1	1330	1191	1357	1118	700	522
CNTLN	0	0	0	0	0	0
HACD4	33	38	10	6	17	0
FAM219A	306	245	294	306	160	243
C4orf33	960	683	824	471	311	221
FBXO9	1572	1278	1319	1959	1753	1367
UBE2C	3436	2930	3221	2248	1562	1275
STIM1	1422	964	1571	1795	1451	1277
GAPVD1	4829	4060	4880	6250	6788	5980
ADCYAP1R1	0	0	0	0	0	0
TPM3	9581	7613	9016	6450	4212	3798
SLC26A5	0	0	0	0	16	0
JOSD1	4782	3593	4856	4674	3195	3026
ENDOU	4	0	2	8	4	12
ZNF20	0	0	0	0	0	0
BFSP1	47	68	130	148	114	103
OTOA	71	37	38	0	0	0
CHN1	10	8	3	0	0	4
ASPM	8716	7612	8895	5575	5873	4545
LINC01756	0	0	0	0	2	4
LINC01648	0	0	0	0	0	0
ZNF226	472	333	412	317	387	230
MATN1-AS1	14	2	23	24	6	17
AMFR	9804	7752	10336	12015	9104	7788
MIR4420	0	0	0	0	0	0
LINC01778	0	0	0	0	0	0
VPS52	1562	1368	1590	1547	1284	1266
ZNF717	0	0	0	0	0	0
DCP1A	1299	1020	1402	1522	1412	1184
SNORD103A	0	0	0	0	0	0
SNORD103B	0	0	0	0	0	0
SNORD103C	6	2	6	0	0	0
N4BP2L1	177	178	235	81	29	105
LCP1	22	32	24	2064	1731	1528
WDR25	239	220	296	395	211	213
STING1	14	30	24	71	50	20
HLTF	3123	2742	3188	5206	3120	2574
LINC01226	0	0	0	0	4	8
ABHD18	863	840	959	900	566	600
ATP8A1	146	78	80	305	179	132
TMEM39A	1225	1134	1418	1459	877	838
TMEM170B	122	45	78	16	22	46
DEFB131B	2	1	4	42	16	16
OR6M1	0	0	0	0	0	0
OR10V1	0	0	0	0	0	0
OR51I1	0	0	0	0	0	0
OR2A1	0	0	0	0	0	0
GOSR1	1681	1375	1582	1776	2066	1542
BEST1	10	59	89	34	40	21
ASNS	70	60	78	188	79	95
CNTROB	1126	892	932	1180	592	737
MIR4254	0	0	0	0	0	0
SLC39A8	1671	1341	1627	660	443	368
SPOCD1	268	187	334	182	112	123
SLC39A7	4675	3943	5284	5352	3363	3374
CCN6	630	382	573	48	35	33
CLIP1	5935	5498	6623	8698	7869	7565
TACC1	2670	2389	2807	1954	2297	1857
FBXL16	38	17	32	26	87	91
TMEM150A	236	188	220	121	100	129
IFNL2	0	0	12	0	0	0
SLC9C1	10	4	0	0	0	0
TMEM39B	72	77	190	52	90	146
C11orf54	2121	1716	1980	1394	1115	982
TNPO1	8319	6546	8810	6827	5945	5109
MIR5585	0	0	0	0	0	0
QRICH1	1894	1564	1880	2216	2241	1987
SRPX	32	2	16	18	8	8
SMC1A	3923	3206	4071	4374	3811	3781
JUP	94358	78277	107772	120591	137981	121607
GPN3	1547	1338	1932	1931	1655	1293
SLC25A24	10697	8283	10352	8952	6011	5430
CASP12	0	0	0	0	0	0
MTMR9LP	8	14	49	16	10	21
RWDD2A	192	163	112	326	336	187
TBC1D14	3727	3095	3907	2458	1814	1921
DGUOK	1588	1271	1535	1386	963	774
GPR108	1219	1179	1423	2267	1591	1477
CALU	9564	8101	9594	7950	5561	4408
FAM89B	885	520	940	820	521	488
RPP14	226	167	193	219	205	135
SLC39A4	382	298	492	307	405	366
FDFT1	7313	4604	6152	7769	6907	5619
LRTOMT	583	323	455	587	329	319
KY	0	0	4	0	8	2
IAH1	2189	2013	2284	2185	1258	1059
INKA1	4	2	10	0	0	4
GOLGA8Q	2	5	6	2	1	0
CPNE6	0	4	0	1	14	0
COX7A2	1309	1087	1348	2141	1417	1066
TRIM60	0	0	0	0	0	0
SPOCK3	0	0	0	0	0	0
CABYR	134	57	84	129	142	142
BCL2L12	319	233	297	344	322	284
S100PBP	609	554	643	645	532	471
KIDINS220	7343	6010	6159	5706	3921	3918
FAM133B	674	548	766	530	453	392
ZNF154	12	23	8	16	10	10
DTD1-AS1	0	0	10	0	2	4
TTC23	524	481	517	955	580	610
DHFR	2915	2468	2906	1910	1190	1016
MTRF1L	530	366	639	572	498	411
SLC22A8	0	0	0	0	0	0
SSTR3	0	0	0	0	0	0
FXN	132	124	169	205	237	151
SLC4A10	0	0	0	0	0	1
ADTRP	65	47	51	32	8	13
PLEKHH1	564	456	669	637	842	716
USP39	2588	2417	3212	2890	2865	2363
ASZ1	0	0	0	0	0	0
APBB2	1701	1434	1889	1615	1398	1125
TSACC	3	3	11	15	2	12
YPEL1	42	6	25	10	19	18
PHACTR1	5	7	8	0	23	19
MORF4L2	8175	7231	7678	8901	5905	4878
MIR31HG	318	276	376	227	128	147
CASC2	42	31	51	120	46	46
MAP7	2905	2312	3117	2472	1449	1546
EPHB6	968	898	1086	336	343	217
PMS1	2735	1883	2171	2329	2320	1738
MUC6	0	1	0	0	6	4
TRIM62	42	40	74	111	245	187
SNAPC2	109	168	226	304	189	246
CCL3	0	0	0	0	0	0
SLC28A1	15	6	8	0	0	6
MIR3605	0	0	6	0	2	0
CIB1	1986	1289	1846	1602	2262	1515
ZSCAN31	167	150	288	167	114	62
NRG4	79	44	93	171	196	188
SLC10A7	583	517	648	431	385	307
TMEM222	607	445	605	818	560	577
KIRREL2	2	2	4	0	0	0
PWWP2B	1855	1266	1993	1578	1037	1020
ZNF655	4251	3460	4807	5782	4523	3453
CCDC167	340	282	355	291	169	206
TAS2R4	0	4	0	18	2	2
TAS2R3	10	2	6	1	0	4
CHADL	4	21	13	0	0	4
NEUROD4	0	0	0	0	0	0
PSMD5	2248	1954	2329	2982	3370	2604
CSMD2-AS1	0	0	0	0	0	0
IFITM1	38	12	26	445	236	194
OR1A2	0	0	0	0	0	0
HEATR3	2952	2162	2870	2695	1874	1742
ZNF687	827	727	990	953	993	790
ST3GAL4	1329	1213	1368	1724	1488	1257
SMIM12	908	722	847	900	689	561
POTEG	0	0	1	1	0	1
LOC653160	0	7	16	15	37	32
RBMY1E	0	0	0	0	0	0
LPIN1	2543	1806	2630	1880	1784	1468
ZMYM1	1776	1338	1720	2099	1763	1445
HAGLROS	0	0	0	0	0	0
HAGLR	0	4	0	4	6	0
RGS20	295	128	249	135	144	62
SNTG1	0	0	0	0	0	0
PRKACB	4382	3544	3888	1608	1365	1000
CD163L1	1085	824	1060	650	609	344
ZMYM4-AS1	0	0	0	6	0	0
NFATC4	234	247	227	127	90	114
ARHGAP44	0	9	23	1	9	0
NELFCD	4568	3869	5303	5233	3808	3781
HINFP	252	268	276	570	228	274
PLEKHH3	942	859	953	955	732	694
KIR3DL2	0	0	0	0	0	0
C1orf216	318	256	284	396	180	304
DCTN2	2678	2534	3200	3542	3519	3276
STMN4	0	0	0	0	0	0
PRMT5	3277	2932	3312	3308	3186	2506
PRKAA1	5947	4859	6255	5035	3752	2977
VMO1	0	0	2	0	0	4
HK3	0	8	8	0	0	2
PAX6	298	182	296	0	0	0
HDLBP	38962	31410	40950	34417	25367	23213
RECQL5	1072	845	1220	1259	1053	1076
SUPT5H	3910	3639	4501	3608	2992	2551
CREM	183	128	189	153	110	111
CNTNAP5	0	0	0	0	0	0
ATG13	1763	1536	1934	3255	2873	2391
CNEP1R1	553	390	475	580	382	350
ZNF560	0	0	0	0	0	0
TSPAN15	3360	2782	3211	4524	3282	3160
SH3D21	166	126	130	142	199	156
EPB41L3	0	6	4	0	0	0
MAPT	3	22	4	43	12	62
SNORA63C	0	0	0	0	0	0
CCDC186	3038	2375	3053	4549	3078	2673
OSBPL9	3885	2715	3434	4406	2914	2429
ARRB1	878	478	704	1034	1195	788
ZNF774	47	36	52	146	87	83
MYOM2	0	15	0	6	0	0
TECPR2	304	294	384	659	1067	840
MIR4255	0	0	0	0	0	0
LINC01137	94	86	78	174	117	155
MIER3	2391	1737	2108	1847	1332	1113
TNXB	6	0	6	19	16	10
MIR6732	0	3	0	1	0	0
BCL6	232	226	194	397	412	359
LDB2	0	0	3	0	0	0
CNN3	6774	5411	6637	4117	2634	2504
MIR5581	2	2	10	0	4	5
SCAMP2	1774	1490	1914	2177	2021	2088
GNL2	3730	3159	3791	4516	2895	2853
TIPARP	7338	5485	6638	10485	7745	5965
EGFL6	0	0	0	0	0	0
LOC102725023	0	0	0	0	0	0
B4GALNT2	0	0	0	0	0	6
CHIA	0	0	0	0	0	0
MR1	422	454	589	567	400	349
BAG4	2296	1679	2213	2532	1945	1555
BACH2	47	64	62	86	131	101
DNAJB2	967	936	1116	871	564	507
TNFRSF11A	816	795	823	1353	1062	1047
C19orf48	2958	2358	2816	2720	1801	1665
GPR135	36	61	82	29	84	60
CLEC7A	4	4	20	2	4	14
NDST4	0	0	0	0	0	0
GPRASP2	0	0	0	0	0	0
SLC12A1	0	0	0	0	0	0
ZNF124	1311	966	1273	1003	700	659
AKR1C1	112	44	74	1357	765	612
DBP	94	76	142	138	152	96
DAZL	0	0	0	0	4	0
CDKL1	881	676	694	563	474	363
TNFRSF18	6	12	28	0	0	0
EPHA10	276	140	168	324	231	256
MANEAL	1128	1007	1302	1099	953	942
P2RX5	184	179	241	332	161	198
C9orf72	810	605	828	736	531	385
GART	7868	6438	7826	10389	8495	7375
USP28	2650	1949	2469	3422	2739	1946
PSD3	4688	3937	4793	4638	4386	3844
PIAS1	1027	864	1202	1271	1061	1111
GNAS	19849	15836	20238	20867	25761	20901
AGAP6	16	8	18	15	8	13
ITGAX	0	2	3	0	0	0
SLMAP	6377	5211	6380	5303	4716	3923
TCL1B	0	0	0	0	0	0
C1QTNF6	501	293	472	700	1046	974
PPP4R3B	5149	4825	5909	4594	4754	3721
L3MBTL4	0	0	2	0	0	0
RNF144A	766	731	687	439	425	380
SLC37A3	1339	1129	1521	1680	1333	1034
ALKBH5	2008	1499	2209	2158	1952	1714
NSUN2	12203	9827	12434	13304	9772	9079
MIR3659	0	0	0	0	0	0
LINC01343	0	0	0	0	0	0
LINC01685	0	0	0	0	0	0
DLG4	0	8	14	30	19	5
GJA9-MYCBP	13	1	0	2	4	4
SMAD2	2740	1908	2372	2817	2226	2042
LOC105378663	0	0	0	0	0	0
TBC1D3L	241	318	310	274	266	234
FGD1	0	0	0	0	0	0
SMAD1	480	409	532	483	357	290
CAMK2G	3692	2557	3843	3022	2315	2190
KIR2DL1	0	0	0	0	0	0
RASL10A	0	2	10	0	2	2
MMS19	5194	4658	6173	6522	4769	4675
XRCC6	8768	7244	9101	12319	7891	7160
OXCT2P1	8	2	2	4	8	4
PPIEL	0	3	8	12	7	0
EML1	606	414	489	345	206	164
WDR60	378	327	340	478	721	526
ZDHHC18	889	541	976	924	801	902
PABPC4-AS1	23	30	39	24	23	25
SNORA55	5	14	9	8	20	4
LIMD2	141	36	114	62	60	58
CXCL11	0	2	0	0	0	3
NCK1	1057	910	1124	1351	1024	1030
PPIE	743	700	894	950	710	524
NPL	16	11	12	0	13	2
ECEL1	0	0	0	0	0	0
LOC101929536	0	2	12	13	7	4
RXFP1	0	0	6	0	0	0
TRIT1	1490	1266	1542	1937	1273	1096
ZNF627	759	713	675	853	498	466
OR2T12	0	0	0	0	0	0
OR4C16	0	0	0	0	0	0
TSPOAP1	0	0	0	2	0	0
ASMTL	326	227	262	1048	718	617
ATF6B	3108	2475	2247	3239	3152	3259
OGDHL	0	0	0	1	0	0
OR2J2	0	0	0	0	0	0
RAET1G	7	0	1	29	16	19
CCDC84	157	202	204	484	315	234
ZCCHC2	310	233	330	333	595	397
ZMYM2	3997	3172	3868	3893	3564	2687
TRAF3	1853	1700	2179	1926	1989	1599
USH1G	0	0	0	0	4	4
ANAPC16	4424	3787	4821	4571	2853	2468
UBE2Q2	2114	1804	2166	1672	1304	927
MOB1B	1211	963	1234	841	1736	1202
MCAT	1386	1141	1292	1493	921	851
PDE8A	2458	2309	3129	3020	2681	2203
HTATIP2	4663	4286	5295	7151	4785	4349
WIPF3	12	6	18	12	0	2
FAM49B	9597	6629	8227	10039	6140	5651
NLGN1	0	0	0	0	0	0
NCOA5	1549	1127	1711	1076	840	640
PSMD12	1767	1203	1575	1490	2145	1487
NCS1	610	581	701	1033	634	640
SMAP2	521	332	577	900	919	785
NTM	0	0	0	0	0	0
CLEC10A	0	0	0	0	0	0
ITGB6	4509	3473	4318	6244	4220	3634
SLC26A7	34	24	33	0	8	0
WDR46	3395	2989	3503	3747	2398	2445
SORCS2	0	0	0	0	0	0
NFYC-AS1	37	28	29	30	22	34
PXK	490	497	525	716	533	334
ANKRD28	3762	3416	4251	4624	4939	4017
GAB3	0	0	0	0	0	0
ITIH6	0	2	0	0	12	6
WDR83	191	224	324	171	178	182
RAB13	101	181	173	140	85	108
PGA4	0	0	0	0	0	0
PGA3	0	0	0	0	0	0
SLFNL1-AS1	30	4	8	4	41	29
C1orf127	0	0	0	0	0	0
MUC21	0	0	0	0	0	0
STYXL1	1945	1397	1794	3203	2504	1997
CT47A1	0	0	0	0	0	0
UGT8	2024	1699	2027	274	198	150
SCMH1	250	218	357	341	446	435
JRK	1183	865	1173	1106	1187	1078
MID1	2852	2166	2609	3909	3390	2783
PRSS1	0	2	9	8	3	2
PRSS2	9	5	10	1	2	4
COLQ	0	0	0	6	18	0
DGKI	2	0	0	0	0	0
P2RX7	0	0	0	0	4	3
TRPM8	153	84	65	26	4	0
DPP10	0	0	0	0	0	0
GPR171	0	0	0	0	0	0
FOXJ3	1817	1479	2014	2076	2048	1672
SMG1	8165	7088	8787	7979	11200	10541
ZMYND12	12	2	9	0	0	0
DOCK9	4413	3447	4213	1942	2300	2158
CRISP2	0	0	0	0	0	0
DLG1	9349	8233	9884	9563	8379	7056
C3	1137	858	1335	28	65	40
USP21	199	154	243	189	393	290
RPS6KB1	3603	2552	3226	3651	3217	2454
ADAMTS13	0	11	0	35	73	28
SLC28A3	0	4	0	471	341	298
COL13A1	4	61	40	687	360	279
ZNF326	665	491	656	535	1014	742
S100A7A	0	0	0	0	0	0
NLRP9	0	0	0	0	1	0
GATC	1675	1353	1716	1973	1456	1251
GIPC1	10375	8422	10543	7498	4283	4770
PPT2	139	120	107	65	38	49
SNAP91	0	0	0	0	2	0
POLI	324	230	372	451	379	327
TIMM8B	785	555	868	875	595	458
IFT57	3146	2407	3563	1854	1213	940
ZNF107	546	506	613	997	828	622
ZNF691	67	128	72	169	140	113
LOC339539	185	182	211	246	156	191
TPRA1	1643	1447	2220	2556	1326	1489
SLC2A1-AS1	32	51	0	0	0	3
IL17RE	377	257	235	515	371	332
YPEL4	0	0	0	0	0	0
MIR6733	4	0	4	0	5	1
ANO6	7254	5981	7317	7616	5975	4960
COL11A1	0	1	0	0	0	0
PPP1R32	0	9	39	21	27	16
VCL	14032	11436	14105	15904	16844	14843
CYP26B1	30	24	42	24	40	21
GAD1	812	527	709	1306	926	758
UBQLN2	316	229	277	260	913	625
STOML2	7009	6118	8395	5834	3938	4254
UBQLN1	5326	4302	5375	6379	9449	6753
RAX	0	0	0	0	0	0
KCNIP3	0	0	0	0	0	0
ZNF708	125	75	93	104	130	70
MIR6734	0	0	0	0	0	0
GRAMD1B	0	0	0	0	8	0
HHAT	29	12	41	18	8	16
OTX2	0	0	0	0	0	0
FGR	0	0	0	1	0	0
SH2D2A	57	16	87	36	51	33
KCND3	6	0	0	0	0	0
GOLGA8S	0	0	0	0	0	0
TENT2	2399	1565	2073	1697	1345	1211
SZT2-AS1	0	0	0	0	0	0
MIR6735	0	0	0	0	0	0
PLLP	117	107	130	105	61	77
SLITRK4	0	0	0	0	0	0
DAD1	3628	2816	3609	3343	2010	1915
STX4	947	659	864	802	1406	1006
SFSWAP	1446	1220	1604	1833	1347	1262
SMS	1834	1580	2008	2600	2342	1813
SLC4A9	0	0	0	6	9	0
SIGLEC7	0	0	0	0	0	0
KCNE3	49	13	25	0	2	0
PIBF1	858	707	797	742	378	336
TRIM37	3591	2777	3224	4166	3003	2775
KDM4A-AS1	18	8	53	32	9	23
F11R	13053	10890	13600	10009	6306	5829
TAS2R16	0	0	0	0	0	0
PRTN3	0	0	0	0	0	2
HTRA1	307	119	213	121	51	14
KLK6	4433	3795	4927	6700	5785	5517
GGCT	5443	4590	5480	6773	3778	3196
EIF2B3	1353	1053	1301	1357	850	823
AANAT	0	0	2	12	2	0
PLEKHA8	1111	842	957	910	1113	795
STRN3	3567	2908	3443	3512	2898	2123
KCNMA1	0	0	0	0	2	8
ZNF23	539	511	472	720	357	342
TSEN34	3292	2491	3612	3554	2192	2113
PTER	6176	4434	6046	2698	2020	1552
ATXN3	1213	997	1114	1460	965	798
LNPK	4751	3768	5116	4351	3733	3145
STXBP5	1597	1364	1780	1238	941	706
UBTFL1	0	0	0	0	0	0
ATL1	72	43	87	7	20	24
ABCC3	1590	1413	1836	5237	6425	5504
CACNA1C	0	0	0	2	0	2
SERPINA1	26	6	0	38	51	73
LOC101929592	0	0	0	0	0	6
MIR6079	0	0	0	0	0	0
PLXNA4	0	3	1	0	0	0
GPR55	0	0	0	0	0	0
SNURF	0	0	0	0	0	0
LINC01297-DUXAP10-NBEAP6	0	0	0	2	2	0
RELCH	1695	1509	1879	2135	1742	1591
NEUROG2	0	0	0	0	0	0
TAS2R7	0	0	0	0	0	0
SRPK3	12	0	47	2	10	12
RNFT1	812	446	686	712	690	480
CCDC24	129	77	116	99	79	78
DNAJC17	515	485	460	534	323	319
ZNF197	30	7	9	47	35	24
PRR20E	0	0	0	0	0	0
TTC26	564	651	570	700	588	340
USP17L7	0	0	0	0	0	0
SFXN5	160	187	180	245	177	145
SPRY2	400	347	366	401	348	278
SRRD	829	768	866	851	663	595
CMIP	1058	1167	1471	1750	6566	3972
ANAPC15	359	346	448	213	131	142
EPB41L5	5111	3942	5181	3623	2395	2189
FGFR2	853	913	1108	2140	1974	1627
MECP2	2047	1401	1979	1767	2410	1890
OR2T27	0	0	0	0	0	0
C8orf82	890	722	953	1408	656	724
DNAI2	0	0	0	0	0	0
PKP4	4337	4058	4634	4442	3293	3097
PRELID3A	235	118	103	255	107	89
FAM210A	1132	803	1140	1376	1018	1079
ERI3	1056	892	1504	1866	1321	926
IGDCC4	28	18	10	0	0	4
ERI3-IT1	7	7	21	0	16	2
SNORA110	0	0	0	0	0	0
INSIG2	2034	1626	1943	1356	1877	1474
MIR5584	0	0	0	0	0	0
TMEM53	77	75	64	197	92	141
SNORD145	0	0	0	0	0	0
ZNF735	0	0	0	0	0	0
ZNF727	0	0	0	0	0	0
RNU5F-1	7	7	10	6	5	3
RNU5D-1	20	7	6	18	22	5
TMTC4	1077	875	1182	757	531	448
UBL7	806	805	1252	1327	981	962
C2CD6	4	0	4	0	0	0
SNORD160	0	0	0	2	0	3
SNORD55	72	37	80	102	31	35
SNORD46	30	27	27	71	24	22
SNORD38A	6	3	1	25	4	9
SNORD38B	25	7	39	17	6	16
PUS1	736	668	874	724	809	626
OR4E2	0	0	0	0	0	0
IZUMO2	0	0	0	0	0	0
SLC2A11	275	156	198	266	209	215
CALCRL	9	0	0	0	0	0
FAM228B	8	47	17	131	103	62
ATL2	9554	6815	8531	6069	3869	3483
FAU	3701	3134	3924	2976	1912	2008
ENO3	6	35	20	60	75	23
TP53TG3C	0	0	0	0	0	0
RALBP1	2265	1715	2029	2655	1860	1762
LINC01144	2	0	14	14	0	0
TAP1	3788	3017	3948	3368	2371	2076
NKIRAS2	498	470	650	422	276	268
HDHD5	2301	1835	2457	2431	1403	1513
MATR3	17542	12952	15779	17752	11695	10608
C16orf92	0	0	0	0	0	0
ZNF79	151	152	223	264	193	161
MMP24-AS1-EDEM2	125	99	181	146	148	137
ERGIC3	7123	6135	7855	9007	6154	6102
RELA	1994	1714	1985	1468	1811	1684
STK36	676	564	1002	783	522	533
CANX	55325	43697	54303	58161	43851	39849
FAM168A	1155	1058	1219	1537	1586	1457
SHC1	2583	2124	2973	3071	2591	2292
CASC11	0	6	8	4	10	10
GCDH	1095	684	981	1038	605	695
SYTL4	711	572	688	859	535	525
ZNF512	966	686	984	682	495	375
YIPF5	2137	1917	2150	2920	2082	1548
ENAH	4541	3546	4860	5036	3708	3103
TK1	3492	3122	4159	4344	3757	3444
TLE4	445	210	357	212	281	215
CSDE1	44285	35904	44119	38457	28751	27084
SMARCA1	1189	845	1377	548	513	374
PRR36	10	2	8	8	0	2
AVPR2	0	10	0	2	0	0
MIER1	3744	2905	3630	3371	2620	2478
FAH	1327	1226	1515	1932	1529	1251
RPS15AP10	1	0	14	13	2	5
ZNF133	860	806	932	905	596	534
NDRG2	100	57	159	255	227	244
RPS15	2064	1618	2337	2601	2921	2342
LRRCC1	1290	999	1064	1352	1038	781
BEAN1	8	40	11	218	311	222
PSD	0	5	6	19	24	11
TMEM183A	1004	869	1097	1395	1013	782
ATG101	1679	1388	1553	1803	883	1040
CLK4	477	272	554	548	334	262
PGM3	2992	2226	2626	3288	2137	1569
LOC101929626	4	8	0	0	0	0
ARHGEF28	4950	3891	4963	3264	2607	2002
BID	6635	5029	6749	7231	5301	4501
ARG1	8	12	2	4	1	14
CNTF	0	0	0	6	0	4
TAFA5	0	0	0	0	0	0
TRIM49B	0	0	0	0	0	0
NRM	205	254	352	215	200	227
B3GALT6	729	559	798	589	426	405
CEP164	1065	1026	1241	2462	2017	1711
IFT22	2625	2154	2493	2916	2194	1956
EXO5	197	196	207	239	180	162
LMF1	95	121	138	348	277	295
EPS8L2	6432	5202	7237	6391	6650	6258
CRTC3	437	451	499	597	1129	864
TMEM205	1048	960	1258	1518	687	900
NSUN4	799	650	854	1156	1107	850
TLE1	1008	880	1103	1786	1789	1664
LINC01398	0	0	0	0	7	7
MKNK1-AS1	0	13	16	12	12	26
KNCN	0	0	0	0	0	0
KLHDC7A	78	47	72	122	76	58
NLGN4X	0	0	0	0	0	0
ENSA	3521	2766	3686	2780	1555	1599
TMED8	2481	2215	2861	3358	3707	3280
MMP11	184	122	193	436	314	263
MOB3C	194	168	241	306	330	278
SH2B1	889	898	1090	845	613	621
RDM1	90	86	91	60	13	56
RETN	0	0	0	0	0	0
DIDO1	5361	4381	5086	3663	3786	3277
PRRC2A	4432	4040	5431	4111	10813	7067
CFAP45	83	24	143	79	41	81
ADAT1	1573	1139	1291	1472	1902	1395
EFCAB14-AS1	0	0	6	4	11	3
TMEM234	127	120	146	110	140	71
CYP4Z2P	0	0	0	0	0	0
FAM120B	592	509	546	567	1318	1049
DEDD2	763	530	766	689	445	436
LILRB2	0	0	0	0	0	0
PRUNE1	527	399	538	444	554	403
ZNF511	1706	1335	1940	991	665	679
TSC22D4	3260	2551	3411	2618	2820	2297
NDUFB3	1560	1235	1482	1496	808	602
MLEC	12571	10155	12808	10862	9856	8762
PLEKHA7	3614	3698	4725	6488	7616	6789
IFT52	1688	1576	1841	1773	1413	908
LINC00853	16	23	24	3	0	0
ETNPPL	0	0	0	0	0	0
SPECC1L	1348	954	1163	1153	1035	995
EDF1	5743	4770	5637	6913	3695	3967
POPDC2	0	0	2	2	0	0
USP33	7337	5872	6653	9220	6439	4821
CCDC148	12	8	9	4	0	2
EVI5	1689	1511	1774	1868	2499	1700
LINC02265	0	0	0	2	0	0
LINC01389	0	13	2	6	4	26
SKINT1L	0	0	0	0	0	0
WDR78	67	28	22	287	250	134
SIGIRR	1292	1015	1369	1055	878	762
C16orf70	449	323	534	719	423	422
BBS12	110	83	89	203	110	87
SPATA6	15	8	0	0	0	0
LY6L	0	0	0	0	0	0
GFOD2	628	576	780	608	430	388
DDX28	312	258	299	281	276	202
LRIF1	1859	1399	2040	925	726	617
DRAM1	936	804	782	803	578	538
BLOC1S4	547	483	603	631	394	361
LIN7C	6494	4635	6169	4156	3515	2996
UFSP2	1173	908	1294	466	256	202
SIDT1	58	62	69	130	324	206
RIMS1	0	0	0	0	0	0
KPNA4	4277	3460	4634	4168	5487	4134
KPNA3	2891	2321	2719	2153	4210	3048
IQCA1	0	0	0	0	0	0
AGBL4-IT1	0	0	0	0	0	0
TDRD1	0	0	0	0	0	0
PAF1	2142	1969	2136	1789	1073	880
PSPH	1437	1263	1426	1993	1557	1264
FAM110D	0	0	0	6	0	0
SPEF2	33	2	18	0	0	0
MIR4421	0	0	0	0	0	0
MIR6500	0	0	0	0	0	0
LINC01562	0	0	0	0	0	0
FHL1	0	4	4	18	31	15
MTUS2	12	8	12	8	4	2
SATB2	288	180	308	318	447	336
TCP10L2	0	0	0	0	0	0
ACIN1	2660	2594	3098	3069	3450	2742
LOC100505841	0	0	0	0	0	0
DPY19L1	12046	8805	11295	9039	8396	6668
TTC39A-AS1	0	0	3	0	1	4
TRIM55	0	0	16	0	0	0
AIF1	0	0	0	2	0	8
NAP1L1	4078	3588	4352	4547	5071	4088
SLC52A2	4139	3213	4776	4732	2684	2771
PNOC	0	11	0	0	0	0
CFAP298	662	650	848	915	514	498
SLC49A4	1800	1337	1949	2131	1319	1587
LRP11	4017	3288	4306	3591	2403	2030
UTP4	695	606	720	916	2691	1750
BBS1	505	446	710	708	617	477
SMU1	1704	1059	1462	1232	913	877
PARVA	965	672	873	966	1060	850
SLC45A2	0	0	0	0	0	0
RNF19A	1137	1096	1326	1453	836	891
MYO3A	0	2	0	1	0	0
KANK1	1046	672	910	667	752	541
TMEM269-DT	0	0	0	0	0	0
MEGF10	0	0	0	0	0	0
NFYC	423	372	435	610	570	485
FRMD4A	96	101	74	128	180	165
UCMA	0	0	0	0	0	0
FGFR1	60	45	108	47	38	38
RAD21L1	12	0	0	0	9	0
C1orf109	1004	853	1179	1072	888	743
NALCN	0	0	0	0	0	0
TXNDC12-AS1	6	0	0	2	3	8
BTF3L4	1196	736	1102	1326	1108	761
SLC22A4	52	104	101	151	136	141
TMEM70	822	576	774	446	400	308
KIR2DL5B	0	0	0	0	0	0
FOXL2NB	0	0	4	0	2	0
HLA-DPA1	4	8	9	14	17	9
CAB39L	707	441	623	682	414	373
UST	487	476	507	586	352	263
DYNC2LI1	922	807	1074	1414	1041	786
MTMR2	2494	2351	2807	2637	2949	2371
DHDDS	727	625	922	794	632	715
TSC22D3	331	442	439	467	310	346
UTY	1	2	2	7	4	1
NRTN	9	8	0	41	47	55
NOTCH4	48	29	27	21	19	8
ROR2	0	0	0	0	0	0
OVOL1	1524	1217	1622	1812	1409	1191
YBX1	5382	3789	4903	5293	3778	2977
CAPZA2	30694	21884	28206	26654	16916	14191
MIR181D	0	0	0	0	0	0
CCDC90B	1497	1163	1594	1182	738	551
LGALS3BP	13923	10378	14438	12798	9093	9493
LDHA	25426	22082	26997	31586	38733	29305
RESP18	0	0	0	0	0	0
ECHDC2	271	197	252	168	62	82
FLOT1	2448	1865	2644	1906	1473	1161
ANAPC13	1332	919	1128	1308	1135	970
HDHD3	627	431	577	950	851	718
OR2AP1	0	0	0	0	0	0
PKLR	0	0	0	0	0	0
TTC21B	1995	1842	2349	2858	2046	1883
ARMC5	420	427	540	381	326	309
WNT5B	0	0	0	90	57	57
PCDHGA5	0	4	0	4	4	0
SURF4	7329	6178	7766	8585	7325	6244
PTPN7	0	0	0	52	21	8
BPIFA2	0	0	0	0	0	0
ADAD2	0	0	0	0	0	0
GOLGA8G	0	0	0	0	0	0
TBXA2R	12	2	0	0	2	0
PTGFR	0	0	0	0	8	0
DGCR2	3338	2654	3410	3523	2592	2348
LOC100507564	4	8	10	13	0	15
USP45	873	651	752	777	614	657
CCDC138	1346	995	1297	1142	946	681
LINC01771	12	6	5	4	4	2
SLC25A3P1	0	0	0	0	0	0
XPOT	3466	2910	3554	4116	3639	2679
FEM1A	2318	1681	2355	2353	1786	1704
ERBIN	10165	8460	10278	10352	9033	7251
TRAPPC3	1848	1512	1838	1885	1354	1268
ITGA2	26532	20735	24270	15089	15940	12880
AUH	798	664	758	1104	719	513
DGAT2	655	606	774	623	355	267
SAMD12-AS1	49	54	39	84	52	53
TFDP1	3345	2896	3551	1545	1362	1142
ATAT1	86	129	126	179	186	126
PANK2	3209	2680	3135	3386	2503	1844
ADGRG1	1640	1308	2082	2056	4235	2810
MIR302B	0	0	0	0	0	0
MIR4781	0	0	0	0	0	0
C17orf80	1248	1138	1326	1729	1318	1101
CASC1	0	0	3	12	4	3
CT47A3	0	0	0	0	0	0
PTPN5	0	0	0	0	0	0
CYB5RL	329	278	286	575	630	395
C10orf95	42	26	65	30	2	14
MEA1	1783	1345	1716	1696	858	828
CEACAM4	0	0	0	0	0	0
CDR2	886	774	856	513	579	393
CDO1	0	0	0	0	14	0
CDC42	5256	3735	4832	5733	3306	2379
YWHAH	6312	4923	6480	5550	3731	2961
SSBP3-AS1	8	0	0	0	0	4
KIR2DS3	0	0	0	0	0	0
MCM9	690	589	939	829	948	740
WDR55	1519	1318	1641	2519	2261	2018
FCAR	0	0	0	0	0	0
MROH7	0	0	0	0	0	0
MROH7-TTC4	0	0	0	0	0	0
CDK5RAP2	1875	1713	2044	2215	3449	2713
ARL4A	708	561	694	594	360	333
NBPF8	1303	1138	1567	1622	1403	1205
KCNA6	0	0	0	0	0	0
KCNA5	0	0	0	0	0	0
IL5RA	0	0	0	0	0	0
CALN1	0	0	0	0	0	0
BAIAP2L2	62	12	23	4	0	4
DDX51	567	382	663	556	337	394
COA8	1430	1212	1511	2044	1575	1223
KBTBD12	234	221	214	62	30	16
TCF12	3125	2304	3259	2925	2233	1866
MS4A7	0	0	0	1	0	0
LOC100507634	0	2	0	0	0	0
MIR4422HG	0	0	0	0	0	0
MIR4422	0	0	0	0	0	0
LINC01753	0	0	0	0	0	0
LINC01755	0	0	0	0	0	0
LINC01767	0	0	0	0	0	0
PFKFB4	602	405	563	957	622	627
LOC101929935	0	0	0	0	0	0
ATXN1	923	803	1085	1417	1821	1553
RPE65	110	84	120	199	552	412
EXD2	672	590	648	962	776	645
VPS35	16922	13461	17247	21273	16323	13840
CSGALNACT1	120	117	180	165	359	188
AURKB	1378	1215	1366	1438	1087	1094
SPX	0	9	0	0	0	0
STRADB	270	289	371	385	280	182
CMC1	337	302	426	627	392	256
SYN1	6	0	0	0	0	0
WNK4	58	39	29	21	38	31
SLC22A17	0	0	0	0	0	0
LINC01135	0	6	0	0	15	2
LINC01358	0	0	0	0	0	0
HSD52	0	0	0	4	0	0
GBP5	0	3	1	0	0	0
NUP93	10438	7873	9429	12513	8800	8036
C4B_2	0	0	0	0	0	0
ZFP42	8	0	0	0	6	0
ATP2A3	14	22	22	83	86	80
CCDC13	0	0	0	0	0	0
SERPINB4	0	0	0	0	0	0
TAMM41	260	192	378	309	590	379
MIR422A	0	0	0	0	0	0
MIR384	0	0	0	0	0	0
MIR346	0	0	0	0	0	0
MIR324	0	8	6	5	13	2
MIR325	0	0	0	0	0	0
MIR331	0	0	0	0	0	0
MIR133B	0	0	0	0	0	0
MIR151A	0	0	0	3	0	0
CDK5RAP1	2467	1906	2471	2327	1445	1536
C6orf136	263	196	305	292	346	318
GABBR1	12	65	42	61	108	45
MIR4711	0	0	0	0	0	0
LOC101926944	0	0	0	0	0	0
SF3A3	1070	878	1035	1159	837	853
AP3B2	0	0	0	0	0	0
WDR54	1786	1217	1868	2261	1455	1374
LINC01748	190	167	139	129	96	113
LOC101926964	0	0	0	0	0	0
NFIA-AS2	0	0	0	0	0	0
DMXL1	2043	1518	1977	2469	2179	1623
NEK11	516	439	422	754	578	537
NFIA-AS1	0	2	0	2	0	2
MGC34796	19	5	5	37	4	3
TM2D1	1678	1291	1562	1824	1129	935
CFD	411	204	470	299	176	252
CTSE	0	8	0	26	12	8
CTSB	7729	6794	8079	14753	13812	12093
TXNIP	6177	4839	6167	4942	3565	3142
ESYT1	8662	6769	9201	10116	8595	8077
FGF9	0	0	0	0	0	0
GDPD3	915	1036	1230	191	211	170
MIR3116-1	0	0	0	0	0	0
MIR3116-2	0	0	0	0	0	0
LOC102724770	0	0	0	0	0	0
LRP2BP	21	40	38	0	3	4
LAPTM4B	6467	5409	6732	7584	5738	4680
SCN3B	0	0	0	0	0	0
ZNF442	0	0	0	0	0	0
PLA2G12A	1504	1318	1638	1340	1015	880
MOG	0	1	0	0	0	0
RIOX2	2429	1891	2358	1870	1051	1136
SHFL	684	308	438	250	239	222
ANKRD13C	3923	3110	3670	4692	3189	2987
SLIT3	0	0	0	0	0	0
IL34	0	0	0	0	0	0
EEF1D	7658	6158	8082	10326	5377	6236
EPM2AIP1	423	475	591	736	712	555
UBE2F	603	421	547	447	411	300
THADA	2399	1984	2508	2394	2748	2424
AQP7	2	0	0	0	0	0
STAMBP	3022	2432	3104	3412	2214	1955
CAVIN2	44	24	16	0	0	0
EREG	64585	47229	60361	20812	17440	13859
EP300	1938	1582	2040	2234	5679	4609
ERN1	405	398	574	537	951	695
FBL	2397	1689	2015	2079	3315	2250
HLA-DOA	22	23	26	20	37	26
GPR17	0	0	0	0	0	0
LINC01739	0	0	0	0	0	0
LINC00324	26	45	30	19	38	2
MBNL1-AS1	12	14	36	22	8	26
MIR486-2	0	0	0	0	0	0
MIR6852	0	0	0	0	0	0
MIR106A	0	0	0	0	0	0
MIR6068	0	0	0	0	0	0
NEDD9	273	187	259	1067	806	843
ITGB3BP	2692	2145	2784	4304	2924	2035
DLEU2L	161	158	185	61	38	17
SLC25A37	1987	1745	2155	2235	1779	1478
KLHL24	650	727	740	1785	1695	1250
TRAK1	1776	1534	2040	4147	4503	3792
FAM83H-AS1	1198	949	1308	1539	1858	1608
ANKRD45	0	0	0	0	0	0
CCNH	2907	2245	2756	2516	1733	1313
UBE2U	0	0	0	0	0	0
RPL36AL	5518	4623	5468	6367	3795	3172
KCNJ5	0	0	0	0	0	0
VWF	37	5	16	6	16	9
MIR4794	0	0	0	0	0	0
CEP57	5261	3940	4851	7355	4828	3817
NAGK	544	518	814	366	362	294
PSG4	49	27	59	19	30	3
ADAMTS12	0	0	0	0	0	0
RALGPS1	287	313	318	689	707	649
RPGR	289	275	270	500	439	268
DUS3L	1620	1395	1954	1634	858	879
DGKA	1376	1016	1194	1540	1416	1125
ASIC5	0	0	0	0	0	0
LRMP	12	0	0	0	0	0
LINC01359	0	4	0	8	8	0
MIR3671	0	0	2	2	6	0
OSMR	1391	1210	1576	576	1169	768
MEGF11	44	20	18	19	44	32
FAM71F2	4	2	0	0	6	11
LY6H	0	0	0	0	0	0
KCNMB3	60	66	95	40	29	43
CRYZ	7123	5721	7413	7776	5381	4980
CFAP99	0	0	0	0	15	3
VCY1B	0	0	0	0	0	0
GRM7	0	0	0	0	0	0
UBE2D3	6781	5004	6191	5301	3825	3372
RGS12	549	283	463	445	337	308
SNRPB	18966	16699	21304	17392	10697	9387
ENHO	0	0	2	0	0	0
OASL	299	254	358	207	84	50
CAV2	28987	20097	28108	15957	11655	10202
TEX45	10	0	12	23	16	28
FSTL5	0	4	12	0	0	0
ING5	1442	1217	1712	1174	761	797
CPT1C	34	23	6	16	33	11
MFSD2A	284	311	295	401	259	262
ADAM28	5	26	8	4	0	0
RRN3	6241	5039	6035	7620	5344	4215
GJA10	0	0	0	0	0	0
TMEM144	1270	1257	1481	1431	1019	908
RFWD3	3765	3258	3810	4785	4714	3548
MIR3117	0	0	0	0	0	0
FAM186B	16	10	12	20	8	12
ITPRIP	542	497	720	482	1106	930
TMEM120A	267	372	371	647	384	450
RAB40C	1227	1042	1361	1386	1058	1029
SERPINE3	2	2	0	4	0	0
TMEM176B	0	4	0	0	0	0
CHPF2	991	815	1210	1162	1002	803
MEF2C	87	54	104	164	55	56
HECTD4	1498	1369	2066	1698	3463	2889
EIF4E3	10	34	34	118	269	123
PKN3	503	277	469	512	273	360
PDE9A	271	209	191	295	386	202
PCID2	3769	2573	3517	1903	1303	1095
C19orf71	141	108	106	208	161	231
PDIA4	13858	12021	15477	19397	11480	12447
APLP2	14833	12849	16781	14314	11003	10296
FIP1L1	3679	3003	3683	4655	2358	2180
ITPR1	433	272	352	270	157	186
SNAPC5	746	646	886	865	510	452
CCL4	0	0	0	0	0	0
UTRN	4065	3634	4272	3067	3161	3252
DGCR6	0	0	0	0	0	0
REEP5	2668	1927	2725	3081	3591	2637
BDNF-AS	8	14	17	6	2	7
DHX9	10004	7976	10036	7464	5962	5103
ADAM32	8	33	41	9	15	22
GNG12-AS1	2	14	13	8	9	1
MIR1262	0	0	0	0	0	0
USP17L3	0	0	0	0	0	0
CD46	16653	14264	16541	17993	17541	14135
DEPDC1-AS1	30	10	6	6	10	2
LINC01707	0	0	0	0	0	0
LINC01758	0	0	0	0	0	0
CEP104	815	756	1061	1105	1411	1058
ACTG1	49856	42795	59715	75506	60779	57282
ARNTL	350	272	348	591	410	317
LRRFIP1	3282	3007	3618	3010	4413	4063
MECOM	1823	1521	1751	953	804	462
PIN1P1	172	129	183	151	80	116
RHOBTB1	546	575	640	351	260	247
AFDN	11746	9106	11683	9146	9341	8121
CYHR1	1077	823	1404	1576	1076	856
CDAN1	763	678	832	1189	1147	1078
PISD	1593	1247	1606	1734	1117	1077
HFE	973	748	978	1318	1198	923
TRIP12	16927	14691	17559	13612	16994	13732
BEND5	0	0	0	0	0	0
NOP14	3034	2568	3715	2880	2613	2305
SUPT3H	410	398	425	301	344	249
CORO7	130	98	103	124	84	100
PPIAL4D	0	0	0	0	0	0
ZNF222	112	69	90	33	30	12
TIAL1	2493	2336	2822	2565	3504	2813
MTCH1	7378	5910	8046	7932	5612	4678
LINC01788	0	0	0	0	0	0
CCNJ	535	467	540	469	506	357
ABCA9	0	10	8	8	16	3
ZRANB2-AS1	18	12	19	16	9	16
ZRANB2-AS2	4	0	0	0	8	0
NEGR1-IT1	0	0	0	0	0	0
LINC01360	0	0	0	0	0	0
LINC02238	0	0	0	1	0	0
ASAH2B	523	424	510	457	351	219
FPGT-TNNI3K	0	0	0	0	0	0
HJV	0	0	0	2	0	0
LRRC53	0	0	0	0	0	0
ERICH3-AS1	0	0	0	0	0	0
TYW3	2840	2490	2710	3997	2586	2204
GTPBP6	645	371	727	855	519	498
HNRNPH1	8050	7117	8989	8446	4940	4850
CPT1B	19	16	10	13	25	13
VGF	240	135	256	187	151	124
VEGFA	1822	1499	1962	1939	1315	1490
CSRP3	0	0	4	0	0	0
WASF1	212	137	254	208	276	149
ACER3	1727	1549	1780	1314	1093	1013
EDDM3A	0	0	0	0	0	2
SSX2IP	2943	2589	2800	2624	2311	1818
RSBN1	1227	1071	1328	1296	1353	1168
DLSTP1	561	470	668	826	1258	1008
UBR7	1777	1693	2040	2757	2432	2029
SNORD45A	126	112	164	79	94	66
SNORD45B	83	45	100	84	65	54
ST3GAL5	566	575	572	1312	1130	894
C10orf53	1	0	0	0	0	0
CFLAR	3623	3358	3827	3925	2962	2603
LOC101927342	0	0	0	0	0	0
ARAF	969	813	1264	1022	1204	1076
CT45A9	0	0	0	0	0	0
UBE2L6	794	634	878	655	502	453
LINC02567	0	0	0	0	0	0
MCF2	0	0	0	0	19	2
CSF1	0	16	14	2	26	4
MIR7156	0	0	0	0	0	0
OSBP2	296	247	351	587	831	679
SAA2	56	10	46	0	14	6
TCP1	7791	6691	7962	7534	4698	4285
ANO10	667	672	797	1093	1158	814
MLLT3	1975	1469	2160	927	447	458
ANKDD1A	44	50	32	89	26	22
HINT2	672	548	695	707	533	558
CRB3	823	700	927	720	704	838
MIGA1	1974	1728	2106	2732	2583	2339
SLC44A1	5309	4482	5524	6701	6194	5059
PREB	2513	1923	2577	1953	1283	1502
ARHGEF7	1396	1186	1238	918	1050	857
POU4F1	0	0	2	0	0	0
TVP23B	1670	1103	1453	1188	983	703
KLK4	0	0	0	0	0	0
EXOC3-AS1	148	70	107	125	85	92
GHRL	0	2	1	0	8	11
SLC4A7	5743	3614	4794	6378	4690	4053
HOXC9	30	31	34	22	38	25
TUBD1	458	328	450	651	375	338
MBD1	1381	969	1232	1461	1138	1020
KRIT1	4663	3481	4331	4916	3956	2829
MGC27382	0	0	4	0	0	0
CHCHD10	324	277	430	540	959	621
FLYWCH1	1032	949	1356	1777	1334	1344
IFI44	2800	1755	2682	239	110	140
KRT80	1232	1103	1777	1568	2174	1907
KIR3DL3	0	0	0	0	1	0
HDDC3	679	610	710	965	602	584
TMEM17	192	202	159	106	95	116
TMPRSS11B	0	3	0	0	0	0
LOC101927434	0	0	0	0	0	0
VAPB	1329	1100	1199	1143	2634	1871
PRKCB	0	0	5	0	2	0
ERCC4	1376	1123	1436	2240	1666	1441
TPD52L2	8600	7111	9335	6195	5216	4880
TMEM225B	45	21	44	77	62	69
FGF1	0	0	2	0	0	4
OPRM1	0	0	0	0	0	0
RPS9	2857	2554	3667	3565	2306	2511
CLNS1A	5569	4199	4661	4255	3067	2381
PDZD4	0	0	2	4	2	2
NONO	7728	6637	8621	10179	7039	6050
KLK14	0	0	0	0	0	0
TNFAIP8L3	8	12	18	12	19	20
SLC25A18	4	14	15	36	29	13
LINC01362	0	0	0	0	0	0
LINC01361	0	0	0	0	0	0
LINC01712	0	0	0	0	0	0
LINC01725	0	0	0	0	0	0
LOC101927560	0	0	0	0	0	0
AGAP2	35	10	50	10	76	49
SMN2	0	0	0	0	0	0
C6orf47	1403	1200	1633	1296	752	761
BCR	6897	5182	7256	6539	5521	5028
CEACAM21	0	0	0	0	0	0
PDCD6	9510	7969	10052	11416	7590	6749
MS4A6A	0	0	0	0	0	0
TCP11X2	0	0	0	0	0	0
POTEI	66	46	105	97	132	107
CDK19	418	338	452	464	799	589
MORN1	191	172	241	423	320	449
MGAT4D	0	0	0	0	0	0
SAMD13	215	180	137	113	100	58
ARL6IP1	15933	12712	15266	11701	8622	7128
FAM13A	768	519	776	462	406	363
CHMP3	195	227	197	173	68	73
TNNI3K	0	0	0	0	0	0
DMBT1	0	0	0	0	0	0
LOC389602	41	44	51	63	62	58
OR2H1	0	0	0	0	0	0
LINC01461	0	0	2	8	8	20
C11orf86	0	0	0	10	0	0
ZNF44	439	323	360	320	193	152
UCHL5	2069	1655	2044	1552	2221	1611
ALDH1A2	0	0	0	2	6	0
VAX2	0	0	0	0	0	0
TXN2	362	230	526	665	639	668
LRRC6	8	0	0	24	28	2
OSCAR	0	2	2	3	2	0
EXOC2	3242	2633	3083	3038	2312	1979
ZBED6CL	283	230	299	240	111	144
KIF13A	2818	2107	2346	2385	2001	1871
LINC00974	2	21	8	10	7	8
KYAT3	4478	3327	4481	4076	2906	2006
LOC646626	2	14	14	16	3	4
HTR3E	0	0	0	0	0	0
CSRP1	2175	1726	2007	2861	1998	1800
ZNHIT6	1732	1493	1656	1159	1438	994
IL11RA	24	14	54	30	28	52
COL24A1	22	18	7	34	2	23
SPATA33	135	187	213	303	262	168
AP1S3	4040	3318	4456	2163	2747	1935
TYW5	1221	820	947	862	699	523
BET1	1701	1105	1522	1445	1079	850
GPR1	0	2	4	4	8	0
KRT78	0	0	0	9	20	8
GSAP	1043	855	918	1269	1030	831
LYG1	4	4	7	10	6	0
PRPF4B	2979	2335	2694	2076	2032	1701
RCBTB1	1396	1054	1543	1236	988	834
TAF4	692	514	754	521	1438	997
PLA2G10	41	17	41	19	11	5
PLA2G6	140	102	127	172	187	128
OR6B3	0	6	0	0	0	0
ERC1	1240	825	1136	1400	2581	2033
SAE1	3455	2802	3795	3156	2337	2112
KIAA0825	17	22	21	12	4	21
C1orf112	1990	1269	1754	1292	830	843
MIR7856	0	0	0	6	0	0
USP17L24	0	0	0	0	0	0
GGTLC1	2	0	0	0	0	0
CLCA4-AS1	2	2	4	0	0	4
CLCA3P	0	6	0	0	0	0
GSTM2	0	6	0	0	1	0
DERL3	0	0	2	0	0	2
CTU2	586	529	759	688	473	520
RIPK1	1171	956	1136	1074	1308	865
MIR4437	0	0	0	0	0	0
MIR548AC	0	0	0	0	0	0
MIR4423	0	0	0	0	0	0
LINC01140	0	0	0	0	0	0
ECI2	1378	1151	1506	1447	846	824
LINC01364	0	0	0	0	0	0
PKN2-AS1	0	0	0	15	6	6
MUC20	4204	3230	4604	3603	3357	2752
SUPT20H	1932	1721	1984	1661	1441	961
ZIM2	0	0	0	0	0	0
ITPK1	1744	1383	1895	1900	1858	1612
CYP4B1	0	0	0	0	0	0
NRXN1	0	0	2	0	0	0
CCDC14	1738	1320	1575	2447	1776	1295
CEACAM1	41	34	63	88	132	106
PEMT	294	301	342	551	407	293
TMEM218	363	375	391	681	339	382
GBP3	4949	4260	4975	6122	4041	3574
ORC5	3420	2552	3059	4127	3137	2768
ROBO3	16	9	2	0	0	4
TTC7A	1919	1298	2039	2135	1656	1557
TRIM68	358	371	471	632	455	391
LOC729930	4	5	4	8	18	2
GBP6	28	9	33	5	10	0
TTC21A	20	21	38	36	48	71
GBP1P1	0	1	5	4	4	2
LRRC8C-DT	3	4	2	0	0	0
CES2	615	670	862	1152	1090	880
ACSL1	5130	2462	3456	1367	1463	984
GEMIN8P4	110	109	92	76	58	36
OR10J1	0	0	0	0	0	0
OR1C1	0	0	0	0	0	0
ZBTB25	1114	734	994	1119	1005	791
DECR2	962	654	851	1083	804	758
SNORD3G	0	0	0	0	0	0
VTRNA1-1	0	15	8	15	0	0
LINC01763	0	0	0	0	0	0
ZNF644	4315	3543	3987	3530	2352	1804
TMEM14A	2083	1319	1897	1068	782	798
MRPL42	4860	3451	4607	4568	3605	2337
RNF121	599	498	735	398	459	461
FBXW7	1384	926	1323	1271	1075	703
[truncated: 26,279 more rows]
